# Supplementary material for: Dissipation of Four Typical Insecticides on Strawberries and Effects of Different Household Washing Methods
Source: Foods. 2023 Mar 15;12(6):1248. doi: 10.3390/foods12061248 (PMC10048472; doi:10.3390/foods12061248)
Supplement: Supplementary file 1 [file foods-12-01248-s001.zip]

Archive with 1 entries (1 files):
- foods-2281461-supplementary.pdf
